# Supplementary material for: Life Events in the Etiopathogenesis and Maintenance of Restrictive Eating Disorders in Adolescence
Source: Children (Basel). 2023 Feb 14;10(2):376. doi: 10.3390/children10020376 (PMC9955930; doi:10.3390/children10020376)
Supplement: Supplementary file 1 [file children-10-00376-s001.zip]

Archive with 1 entries (1 files):
- children-2085148-supplementary.pdf
